# Supplementary material for: Surfactant Tween 20 Controlled Perovskite Film Fabricated by Thermal Blade Coating for Efficient Perovskite Solar Cells
Source: Nanomaterials (Basel). 2022 Aug 2;12(15):2651. doi: 10.3390/nano12152651 (PMC9370445; doi:10.3390/nano12152651)
Supplement: Supplementary file 1 [file nanomaterials-12-02651-s001.zip]

Archive with 1 entries (1 files):
- nanomaterials-1835733-supplementary.pdf
